# Supplementary material for: Rates of Molecular Evolution in a Marine Synechococcus Phage Lineage
Source: Viruses. 2019 Aug 6;11(8):720. doi: 10.3390/v11080720 (PMC6722890; doi:10.3390/v11080720)
Supplement: Supplementary file 1 [file viruses-11-00720-s001.zip]

Archive with 2 entries (2 files):
- Supplement.pdf
- TableS2.xlsx
