# Supplementary material for: Rates of Molecular Evolution in a Marine Synechococcus Phage Lineage
Source: Viruses. 2019 Aug 6;11(8):720. doi: 10.3390/v11080720 (PMC6722890; doi:10.3390/v11080720)
Supplement: Supplementary file 1 [file viruses-11-00720-s001.zip › TableS2.xlsx]

## Sheet: Table S2
Start	End	Type	Annotation	Locus tags
1	576		DNA helicase loader	RW01021201_001, RW620316_001, RW220214_001, RW030617_001, RW010115_001, RW251112_001, RW220300_001, RW080711_001, RW060613_001, RW03080701_001
573	905		hypothetical protein	RW01021201_002, RW620316_002, RW220214_002, RW030617_002, RW010115_002, RW251112_002, RW220300_002, RW080711_002, RW060613_002, RW03080701_002
974	1897	T	single-stranded DNA binding protein gp32	RW01021201_003, RW620316_003, RW220214_003, RW030617_003, RW010115_003, RW251112_003, RW220300_003, RW080711_003, RW060613_003, RW03080701_003
1897	2409		putative cAMP phosphodiesterases class-II precursor	RW01021201_004, RW620316_004, RW220214_004, RW030617_004, RW251112_004, RW220300_004, RW080711_004, RW060613_004, RW03080701_004, RW010115_004
2490	3362	T	baseplate wedge subunit gp53	RW01021201_005, RW030617_005, RW220300_005, RW620316_005, RW220214_005, RW010115_005, RW251112_005, RW080711_005, RW060613_005, RW03080701_005
3362	4369		baseplate tail tube cap	RW01021201_006, RW030617_006, RW220300_006, RW03080701_006, RW620316_006, RW220214_006, RW251112_006, RW060613_006, RW080711_006, RW010115_006
4406	4825	T	head completion protein gp4	RW01021201_007, RW620316_007, RW220214_007, RW030617_007, RW010115_007, RW251112_007, RW220300_007, RW080711_007, RW060613_007, RW03080701_007
4825	5709		hypothetical protein	RW01021201_008, RW620316_008, RW220214_008, RW030617_008, RW010115_008, RW251112_008, RW220300_008, RW080711_008, RW060613_008, RW03080701_008
5746	6456	T	baseplate hub assembly chaperone gp26	RW01021201_009, RW030617_009, RW620316_009, RW220214_009, RW010115_009, RW251112_009, RW080711_009, RW060613_009, RW03080701_009, RW220300_009
6507	6644		baseplate hub assembly catalyst	RW01021201_010, RW620316_010, RW220214_010, RW030617_010, RW010115_010, RW251112_010, RW220300_010, RW080711_010, RW060613_010, RW03080701_010
6637	9072		hypothetical protein	RW01021201_011, RW620316_011, RW220214_011, RW030617_011, RW251112_011, RW060613_011, RW03080701_011, RW010115_011, RW080711_011, RW220300_011
9072	11678		hypothetical protein	RW01021201_012, RW030617_012, RW220300_012, RW620316_012, RW220214_012, RW251112_012, RW060613_012, RW010115_012, RW080711_012, RW03080701_012
11675	13051		hypothetical protein	RW01021201_013, RW620316_013, RW220214_013, RW030617_013, RW010115_013, RW251112_013, RW220300_013, RW080711_013, RW060613_013, RW03080701_013
13077	13289		hypothetical protein	RW01021201_014, RW620316_014, RW220214_014, RW030617_014, RW010115_014, RW251112_014, RW220300_014, RW080711_014, RW060613_014, RW03080701_014
13282	13725		CpeT	RW01021201_015, RW620316_015, RW220214_015, RW030617_015, RW010115_015, RW251112_015, RW220300_015, RW080711_015, RW060613_015, RW03080701_015
13958	14146		hypothetical protein	RW01021201_018, RW030617_018, RW220300_018, RW03080701_018, RW620316_018, RW220214_018, RW010115_018, RW251112_018, RW080711_018, RW060613_018
14170	16725		baseplate hub subunit tail lysozyme	RW01021201_019, RW030617_019, RW220300_019, RW03080701_019, RW620316_019, RW220214_019, RW010115_019, RW251112_019, RW080711_019, RW060613_019
16780	16977		hypothetical protein	RW01021201_020, RW620316_020, RW220214_020, RW030617_020, RW010115_020, RW251112_020, RW220300_020, RW080711_020, RW060613_020, RW03080701_020
16974	17204		hypothetical protein	RW01021201_021, RW620316_021, RW220214_021, RW030617_021, RW010115_021, RW251112_021, RW220300_021, RW080711_021, RW060613_021, RW03080701_021
17188	17865		hypothetical protein	RW01021201_022, RW030617_022, RW010115_022, RW220300_022, RW080711_022, RW620316_022, RW220214_022, RW251112_022, RW060613_022, RW03080701_022
17882	18235		hypothetical protein	RW01021201_023, RW620316_023, RW220214_023, RW030617_023, RW010115_023, RW251112_023, RW220300_023, RW080711_023, RW060613_023, RW03080701_023
18508	19062		hypothetical protein	RW01021201_025, RW030617_025, RW220300_025, RW03080701_025, RW010115_025, RW080711_025, RW620316_025, RW220214_025, RW251112_025, RW060613_025
19694	19834		hypothetical protein	RW01021201_029, RW620316_029, RW220214_029, RW030617_029, RW010115_029, RW251112_029, RW220300_029, RW080711_029, RW060613_029, RW03080701_030
19818	20018		hypothetical protein	RW01021201_030, RW620316_030, RW220214_030, RW030617_030, RW010115_030, RW251112_030, RW220300_030, RW080711_030, RW060613_030, RW03080701_031
20011	20322		hypothetical protein	RW01021201_031, RW620316_031, RW220214_031, RW030617_031, RW010115_031, RW251112_031, RW220300_031, RW080711_031, RW060613_031, RW03080701_032
20288	20416		hypothetical protein	RW01021201_032, RW620316_032, RW220214_032, RW030617_032, RW010115_032, RW251112_032, RW220300_032, RW080711_032, RW03080701_033, RW060613_032
20443	21765		structural protein	RW01021201_033, RW620316_033, RW220214_033, RW030617_033, RW251112_033, RW220300_033, RW060613_033, RW010115_033, RW080711_033, RW03080701_034
21775	23235		structural protein	RW01021201_034, RW620316_034, RW220214_034, RW030617_034, RW010115_034, RW251112_034, RW220300_034, RW080711_034, RW060613_034, RW03080701_035
23264	27241		tail fiber protein	RW01021201_035, RW220214_035, RW030617_035, RW220300_035, RW03080701_036, RW620316_035, RW010115_035, RW251112_035, RW080711_035, RW060613_035
27276	28220		hypothetical protein	RW01021201_036, RW030617_036, RW03080701_037, RW620316_036, RW220214_036, RW010115_036, RW251112_036, RW220300_036, RW080711_036, RW060613_036
28266	29237		hypothetical protein	RW01021201_037, RW030617_037, RW220300_037, RW620316_037, RW220214_037, RW010115_037, RW251112_037, RW080711_037, RW060613_037, RW03080701_038
29275	29646		hypothetical protein	RW01021201_038, RW620316_038, RW220214_038, RW030617_038, RW010115_038, RW251112_038, RW220300_038, RW080711_038, RW060613_038, RW03080701_039
29681	30274		hypothetical protein	RW01021201_039, RW620316_039, RW030617_039, RW010115_039, RW251112_039, RW220300_039, RW080711_039, RW060613_039, RW03080701_040, RW220214_039
30278	30583		hypothetical protein	RW01021201_040, RW220214_040, RW010115_040, RW251112_040, RW220300_040, RW080711_040, RW060613_040, RW620316_040, RW030617_040, RW03080701_041
30626	30823		hypothetical protein	RW01021201_041, RW620316_041, RW220214_041, RW030617_041, RW010115_041, RW251112_041, RW220300_041, RW080711_041, RW060613_041, RW03080701_042
30792	30905		hypothetical protein	RW01021201_042, RW620316_042, RW220214_042, RW030617_042, RW010115_042, RW251112_042, RW220300_042, RW080711_042, RW060613_042, RW03080701_043
30911	31096		hypothetical protein	RW01021201_043, RW620316_043, RW220214_043, RW030617_043, RW010115_043, RW251112_043, RW220300_043, RW080711_043, RW060613_043, RW03080701_044
31096	31290		hypothetical protein	RW01021201_044, RW620316_044, RW220214_044, RW030617_044, RW010115_044, RW251112_044, RW220300_044, RW080711_044, RW060613_044, RW03080701_045
31287	31577		hypothetical protein	RW01021201_045, RW620316_045, RW220214_045, RW030617_045, RW010115_045, RW251112_045, RW220300_045, RW080711_045, RW060613_045, RW03080701_046
31764	31964		hypothetical protein	RW01021201_046, RW030617_046, RW220300_046, RW620316_046, RW220214_046, RW010115_046, RW251112_046, RW080711_046, RW060613_046, RW03080701_047
31954	32354		hypothetical protein	RW01021201_047, RW030617_047, RW220300_047, RW220214_047, RW620316_047, RW010115_047, RW251112_047, RW080711_047, RW060613_047, RW03080701_048
32085	32354	C1	hypothetical protein	RW03080701_049, RW620316_048, RW220214_048, RW010115_048, RW251112_048, RW080711_048, RW060613_048
32351	32512		hypothetical protein	RW01021201_048, RW620316_049, RW220214_049, RW030617_048, RW010115_049, RW251112_049, RW220300_048, RW080711_049, RW060613_049, RW03080701_050
32588	33406		DNA adenine methylase	RW01021201_049, RW620316_050, RW220214_050, RW010115_050, RW251112_050, RW080711_050, RW060613_050, RW03080701_051, RW030617_049, RW220300_049
33477	34073		hypothetical protein	RW01021201_050, RW620316_051, RW220214_051, RW030617_050, RW010115_051, RW251112_051, RW080711_051, RW060613_051, RW03080701_052, RW220300_050
34189	35388		helicase	RW01021201_051, RW620316_052, RW220214_052, RW030617_051, RW251112_052, RW060613_052, RW03080701_053, RW220300_051, RW010115_052, RW080711_052
35397	35729		hypothetical protein	RW01021201_052, RW620316_053, RW220214_053, RW030617_052, RW010115_053, RW251112_053, RW080711_053, RW060613_053, RW03080701_054, RW220300_052
35732	35935		hypothetical protein	RW01021201_053, RW620316_054, RW220214_054, RW030617_053, RW010115_054, RW251112_054, RW220300_053, RW080711_054, RW060613_054, RW03080701_055
36202	36432		hypothetical protein	RW01021201_054, RW620316_055, RW220214_055, RW030617_054, RW010115_055, RW251112_055, RW220300_054, RW080711_055, RW060613_055, RW03080701_056
36511	36699		hypothetical protein	RW01021201_055, RW620316_056, RW220214_056, RW030617_055, RW010115_056, RW251112_056, RW220300_055, RW080711_056, RW060613_056, RW03080701_057
36699	36917		hypothetical protein	RW01021201_056, RW030617_056, RW620316_057, RW220214_057, RW010115_057, RW251112_057, RW220300_056, RW080711_057, RW060613_057, RW03080701_058
36917	37117		hypothetical protein	RW01021201_057, RW030617_057, RW03080701_059, RW620316_058, RW220214_058, RW251112_058, RW220300_057, RW060613_058, RW010115_058, RW080711_058
37123	37290		hypothetical protein	RW01021201_058, RW030617_058, RW620316_059, RW220214_059, RW010115_059, RW251112_059, RW220300_058, RW080711_059, RW060613_059, RW03080701_060
37290	37584		hypothetical protein	RW01021201_059, RW620316_060, RW220214_060, RW030617_059, RW010115_060, RW251112_060, RW220300_059, RW080711_060, RW060613_060, RW03080701_061
37584	37868		hypothetical protein	RW01021201_060, RW620316_061, RW220214_061, RW030617_060, RW010115_061, RW251112_061, RW220300_060, RW080711_061, RW060613_061, RW03080701_062
37957	38236	C2	hypothetical protein	RW01021201_061, RW030617_061, RW220300_061, RW03080701_063
37957	38236	C3	hypothetical protein	RW060613_062, RW620316_062, RW220214_062, RW010115_062, RW251112_062, RW080711_062
38233	38373	C4	hypothetical protein	RW01021201_062, RW620316_063, RW030617_062, RW010115_063, RW251112_063, RW220300_062, RW080711_063, RW060613_063, RW03080701_064
38379	38618		hypothetical protein	RW01021201_063, RW620316_064, RW220214_063, RW030617_063, RW251112_064, RW220300_063, RW060613_064, RW010115_064, RW080711_064, RW03080701_065
38712	38948		hypothetical protein	RW01021201_064, RW620316_065, RW220214_064, RW030617_064, RW010115_065, RW251112_065, RW220300_064, RW080711_065, RW060613_065, RW03080701_066
38939	39447		hypothetical protein	RW01021201_065, RW030617_065, RW220300_065, RW03080701_067, RW620316_066, RW220214_065, RW010115_066, RW251112_066, RW080711_066, RW060613_066
39551	39836	C5	hypothetical protein	RW060613_067, RW620316_067, RW220214_066, RW010115_067, RW251112_067, RW080711_067
39558	39836	C6	hypothetical protein	RW01021201_066, RW030617_066, RW220300_066, RW03080701_068
39833	40063		hypothetical protein	RW01021201_067, RW220300_067, RW030617_067, RW03080701_069, RW620316_068, RW220214_067, RW010115_068, RW251112_068, RW080711_068, RW060613_068
40120	40296	C7	hypothetical protein	RW01021201_068, RW030617_068, RW220300_068
40296	40460		hypothetical protein	RW01021201_069, RW030617_069, RW620316_069, RW220214_068, RW010115_069, RW251112_069, RW080711_069, RW060613_069, RW03080701_070, RW220300_069
40460	40738	C8	hypothetical protein	RW220300_070
40822	41223		hypothetical protein	RW01021201_070, RW030617_070, RW220300_071, RW010115_070, RW080711_070, RW03080701_071, RW620316_070, RW220214_069, RW251112_070, RW060613_070
41265	41408	C9	hypothetical protein	RW01021201_071, RW030617_071, RW620316_071, RW220214_070, RW251112_071, RW220300_072, RW060613_071, RW010115_071, RW080711_071
41412	41600		hypothetical protein	RW01021201_072, RW620316_072, RW030617_072, RW220214_071, RW251112_072, RW060613_072, RW220300_073, RW03080701_072, RW010115_072, RW080711_072
41606	41841	C10	hypothetical protein	RW01021201_073, RW030617_073, RW03080701_073
41606	41835	C11	hypothetical protein	RW060613_073, RW620316_073, RW220214_072, RW251112_073
41606	41835	C12	hypothetical protein	RW080711_073, RW010115_073, RW220300_074
41832	41993		hypothetical protein	RW01021201_074, RW030617_074, RW620316_074, RW220214_073, RW010115_074, RW251112_074, RW220300_075, RW080711_074, RW060613_074, RW03080701_074
42143	42349		hypothetical protein	RW01021201_075, RW030617_075, RW620316_075, RW220214_074, RW010115_075, RW220300_076, RW080711_075, RW060613_075, RW03080701_075, RW251112_075
42662	42889		hypothetical protein	RW01021201_076, RW620316_076, RW220214_075, RW030617_076, RW010115_076, RW251112_076, RW080711_076, RW060613_076, RW03080701_076, RW220300_077
43128	43346		hypothetical protein	RW01021201_077, RW620316_077, RW220214_076, RW030617_077, RW010115_077, RW251112_077, RW220300_078, RW080711_077, RW060613_077, RW03080701_077
43351	43521		hypothetical protein	RW01021201_078, RW620316_078, RW220214_077, RW030617_078, RW010115_078, RW251112_078, RW220300_079, RW080711_078, RW060613_078, RW03080701_078
43511	43765		hypothetical protein	RW01021201_079, RW620316_079, RW220214_078, RW030617_079, RW010115_079, RW251112_079, RW220300_080, RW080711_079, RW060613_079, RW03080701_079
43755	46232		hypothetical protein	RW01021201_080, RW030617_080, RW220300_081, RW620316_080, RW220214_079, RW010115_080, RW251112_080, RW080711_080, RW060613_080, RW03080701_080
46261	46794		hypothetical protein	RW01021201_081, RW620316_081, RW220214_080, RW030617_081, RW010115_081, RW251112_081, RW220300_082, RW080711_081, RW060613_081, RW03080701_081
46798	46947		hypothetical protein	RW01021201_082, RW620316_082, RW220214_081, RW030617_082, RW010115_082, RW251112_082, RW220300_083, RW080711_082, RW060613_082, RW03080701_082
46985	47404	T	baseplate wedge subunit gp25	RW01021201_083, RW620316_083, RW220214_082, RW030617_083, RW010115_083, RW251112_083, RW220300_084, RW080711_083, RW060613_083, RW03080701_083
47404	49437	T	baseplate wedge subunit gp6	RW01021201_084, RW620316_084, RW220214_083, RW030617_084, RW010115_084, RW251112_084, RW220300_085, RW080711_084, RW060613_084, RW03080701_084
49442	68629		hypothetical protein	RW01021201_085, RW030617_085, RW220214_084, RW220300_086, RW620316_085, RW251112_085, RW060613_085, RW03080701_085, RW010115_085, RW080711_085
68664	69890		baseplate wedge tail fiber connector	RW01021201_086, RW620316_086, RW220214_085, RW030617_086, RW010115_086, RW251112_086, RW220300_087, RW080711_086, RW060613_086, RW03080701_086
69903	74555		hypothetical protein	RW01021201_087, RW030617_087, RW220214_086, RW010115_087, RW220300_088, RW080711_087, RW251112_087, RW060613_087, RW03080701_087, RW620316_087
74590	76125	T	baseplate wedge subunit gp8	RW01021201_088, RW620316_088, RW220214_087, RW030617_088, RW010115_088, RW251112_088, RW080711_088, RW060613_088, RW03080701_088, RW220300_089
76125	83294		hypothetical protein	RW01021201_089, RW620316_089, RW030617_089, RW010115_089, RW251112_089, RW220300_090, RW080711_089, RW060613_089, RW220214_088, RW03080701_089
83294	83521		hypothetical protein	RW01021201_090, RW220214_089, RW010115_090, RW251112_090, RW220300_091, RW080711_090, RW060613_090, RW03080701_090, RW620316_090, RW030617_090
83526	83744		hypothetical protein	RW01021201_091, RW620316_091, RW220214_090, RW030617_091, RW010115_091, RW251112_091, RW220300_092, RW080711_091, RW060613_091, RW03080701_091
83820	89332		structural protein	RW01021201_092, RW030617_092, RW220214_091, RW620316_092, RW220300_093, RW060613_092, RW010115_092, RW080711_092, RW251112_092, RW03080701_092
89338	90144	T	neck protein gp13	RW01021201_093, RW620316_093, RW220214_092, RW030617_093, RW010115_093, RW251112_093, RW220300_094, RW080711_093, RW060613_093, RW03080701_093
90146	91318	T	neck protein gp14	RW01021201_094, RW620316_094, RW220214_093, RW030617_094, RW010115_094, RW251112_094, RW220300_095, RW080711_094, RW060613_094, RW03080701_094
91318	92103	T	tail sheath stabilizer gp15	RW01021201_095, RW620316_095, RW220214_094, RW030617_095, RW010115_095, RW251112_095, RW220300_096, RW080711_095, RW060613_095, RW03080701_095
92105	92530	T	terminase small subunit gp16	RW01021201_096, RW620316_096, RW220214_095, RW030617_096, RW010115_096, RW251112_096, RW220300_097, RW080711_096, RW060613_096, RW03080701_096
92542	93081		hypothetical protein	RW01021201_097, RW620316_097, RW220214_096, RW030617_097, RW010115_097, RW251112_097, RW220300_098, RW080711_097, RW060613_097, RW03080701_097
93084	94868		hypothetical protein	RW01021201_098, RW030617_098, RW620316_098, RW010115_098, RW251112_098, RW220300_099, RW080711_098, RW060613_098, RW220214_097, RW03080701_098
94868	95195		hypothetical protein	RW01021201_099, RW620316_099, RW220214_098, RW030617_099, RW010115_099, RW251112_099, RW220300_100, RW080711_099, RW060613_099, RW03080701_099
95198	96508		hypothetical protein	RW01021201_100, RW030617_100, RW620316_100, RW251112_100, RW060613_100, RW220300_101, RW220214_099, RW010115_100, RW080711_100, RW03080701_100
96595	96831	C13	hypothetical protein	RW01021201_101, RW220214_100, RW030617_101, RW010115_101, RW220300_102, RW080711_101, RW620316_101, RW251112_101, RW060613_101
96685	96843	C14	hypothetical protein	RW03080701_101
96818	97069		hypothetical protein	RW01021201_102, RW620316_102, RW220214_101, RW030617_102, RW010115_102, RW251112_102, RW220300_103, RW080711_102, RW060613_102, RW03080701_102
97050	97289		hypothetical protein	RW01021201_103, RW620316_103, RW220214_102, RW030617_103, RW010115_103, RW251112_103, RW220300_104, RW080711_103, RW060613_103, RW03080701_103
97265	97769		hypothetical protein	RW01021201_104, RW220214_103, RW030617_104, RW010115_104, RW220300_105, RW080711_104, RW620316_104, RW251112_104, RW060613_104, RW03080701_104
97434	97769	C15	plastocyanin	RW01021201_105, RW030617_105, RW220214_104, RW010115_105, RW220300_106, RW080711_105, RW620316_105, RW251112_105, RW060613_105
97434	98012		hypothetical protein	RW01021201_106, RW620316_106, RW220214_105, RW030617_106, RW010115_106, RW251112_106, RW220300_107, RW080711_106, RW060613_106, RW03080701_105
97878	98012	C16	hypothetical protein	RW01021201_107, RW220214_106, RW030617_107, RW010115_107, RW220300_108, RW080711_107, RW620316_107, RW251112_107, RW060613_107
98012	98143		hypothetical protein	RW01021201_108, RW620316_108, RW220214_107, RW030617_108, RW010115_108, RW251112_108, RW220300_109, RW080711_108, RW060613_108, RW03080701_106
98181	98327		hypothetical protein	RW01021201_109, RW620316_109, RW030617_109, RW251112_109, RW060613_109, RW03080701_107, RW220214_108, RW010115_109, RW220300_110, RW080711_109
98389	98617	C17	hypothetical protein	RW080711_110, RW220214_109, RW010115_110, RW220300_111
98505	99404	C18	ribosomal protein S6 glutaminyl transferase	RW01021201_110, RW030617_110, RW620316_110, RW251112_110, RW060613_110, RW03080701_108
98539	99015	C19	hypothetical protein	RW080711_111, RW220214_110, RW010115_111, RW220300_112
98924	99267	C20	hypothetical protein	RW080711_112, RW220300_113, RW220214_111, RW010115_112
99404	99589	C21	hypothetical protein	RW01021201_111, RW620316_111, RW030617_111, RW251112_111, RW060613_111, RW03080701_109
99677	100069		hypothetical protein	RW01021201_112, RW620316_112, RW220214_112, RW030617_112, RW010115_113, RW251112_112, RW220300_114, RW080711_113, RW060613_112, RW03080701_110
100167	101816	T	terminase large subunit gp17	RW01021201_113, RW620316_113, RW220214_113, RW030617_113, RW010115_114, RW251112_113, RW220300_115, RW080711_114, RW060613_113, RW03080701_111
101880	104144	T	tail sheath monomer gp18	RW01021201_114, RW220214_114, RW030617_114, RW220300_116, RW620316_114, RW251112_114, RW060613_114, RW03080701_112, RW010115_115, RW080711_115
104242	104829	T	tail tube monomer gp19	RW01021201_115, RW620316_115, RW220214_115, RW030617_115, RW010115_116, RW251112_115, RW220300_117, RW080711_116, RW060613_115, RW03080701_113
104863	106464	T	portal vertex protein gp20	RW01021201_116, RW030617_116, RW620316_116, RW251112_116, RW060613_116, RW010115_117, RW220300_118, RW080711_117, RW03080701_114, RW220214_116
106498	106818		hypothetical protein	RW01021201_117, RW620316_117, RW220214_117, RW030617_117, RW010115_118, RW251112_117, RW220300_119, RW080711_118, RW060613_117, RW03080701_115
106793	107446	T	prohead assembly scaffolding protein gp21	RW01021201_118, RW620316_118, RW010115_119, RW220214_118, RW030617_118, RW251112_118, RW220300_120, RW080711_119, RW060613_118, RW03080701_116
107495	108523	T	prohead assembly scaffolding protein gp22	RW01021201_119, RW620316_119, RW030617_119, RW251112_119, RW220300_121, RW080711_120, RW060613_119, RW03080701_117, RW220214_119, RW010115_120
108560	109948	T	major capsid protein gp23	RW01021201_120, RW620316_120, RW220214_120, RW030617_120, RW010115_121, RW251112_120, RW220300_122, RW080711_121, RW060613_120, RW03080701_118
110042	110590	T	tail completion protein gp3	RW01021201_121, RW620316_121, RW220214_121, RW030617_121, RW010115_122, RW251112_121, RW220300_123, RW080711_122, RW060613_121, RW03080701_119
110587	111036		hypothetical protein	RW01021201_122, RW620316_122, RW220214_122, RW030617_122, RW010115_123, RW251112_122, RW220300_124, RW080711_123, RW060613_122, RW03080701_120
110999	111427		single-stranded DNA binding protein	RW01021201_123, RW220214_123, RW010115_124, RW251112_123, RW080711_124, RW060613_123, RW03080701_121, RW620316_123, RW030617_123, RW220300_125
111427	111981		hypothetical protein	RW01021201_124, RW620316_124, RW220214_124, RW030617_124, RW010115_125, RW251112_124, RW220300_126, RW080711_125, RW060613_124, RW03080701_122
111974	113443	T	DNA helicase UvsW	RW01021201_125, RW030617_125, RW620316_125, RW220214_125, RW010115_126, RW251112_125, RW220300_127, RW080711_126, RW060613_125, RW03080701_123
113436	113897		hypothetical protein	RW01021201_126, RW620316_126, RW220214_126, RW030617_126, RW010115_127, RW251112_126, RW220300_128, RW080711_127, RW060613_126, RW03080701_124
114005	114472	T	RNA polymerase sigma factor for late transcription gp55	RW01021201_127, RW620316_127, RW220214_127, RW030617_127, RW010115_128, RW251112_127, RW220300_129, RW080711_128, RW060613_127, RW03080701_125
114469	114624		hypothetical protein	RW01021201_128, RW620316_128, RW220214_128, RW030617_128, RW010115_129, RW251112_128, RW220300_130, RW080711_129, RW060613_128, RW03080701_126
114602	115636	T	recombination-related endonuclease gp47	RW01021201_129, RW030617_129, RW620316_129, RW220214_129, RW010115_130, RW251112_129, RW220300_131, RW080711_130, RW060613_129, RW03080701_127
115636	115905		hypothetical protein	RW01021201_130, RW620316_130, RW220214_130, RW030617_130, RW010115_131, RW251112_130, RW220300_132, RW080711_131, RW060613_130, RW03080701_128
115892	117610	T	recombination-related endonuclease gp46	RW01021201_131, RW620316_131, RW220214_131, RW030617_131, RW010115_132, RW251112_131, RW080711_132, RW060613_131, RW03080701_129, RW220300_133
117635	117832		hypothetical protein	RW01021201_132, RW620316_132, RW220214_132, RW030617_132, RW010115_133, RW251112_132, RW220300_134, RW080711_133, RW060613_132, RW03080701_130
117834	118151		hypothetical protein	RW01021201_133, RW620316_133, RW220214_133, RW030617_133, RW010115_134, RW251112_133, RW220300_135, RW080711_134, RW060613_133, RW03080701_131
118154	118522		hypothetical protein	RW01021201_134, RW620316_134, RW220214_134, RW030617_134, RW010115_135, RW251112_134, RW220300_136, RW080711_135, RW060613_134, RW03080701_132
118512	118667		hypothetical protein	RW01021201_135, RW620316_135, RW220214_135, RW030617_135, RW010115_136, RW251112_135, RW220300_137, RW080711_136, RW060613_135, RW03080701_133
118660	118914		hypothetical protein	RW01021201_136, RW620316_136, RW220214_136, RW030617_136, RW010115_137, RW251112_136, RW220300_138, RW080711_137, RW060613_136, RW03080701_134
118901	119119		hypothetical protein	RW01021201_137, RW620316_137, RW220214_137, RW030617_137, RW010115_138, RW251112_137, RW220300_139, RW080711_138, RW060613_137, RW03080701_135
119144	121261		peptidase	RW01021201_138, RW620316_138, RW220214_138, RW030617_138, RW010115_139, RW251112_138, RW220300_140, RW080711_139, RW060613_138, RW03080701_136
121333	121872		hypothetical protein	RW01021201_139, RW030617_139, RW220300_141, RW03080701_137, RW620316_139, RW220214_139, RW010115_140, RW251112_139, RW080711_140, RW060613_139
121896	122024		hypothetical protein	RW01021201_140, RW620316_140, RW220214_140, RW030617_140, RW010115_141, RW251112_140, RW220300_142, RW080711_141, RW060613_140, RW03080701_138
122081	123157		CobS	RW01021201_141, RW620316_141, RW220214_141, RW030617_141, RW010115_142, RW251112_141, RW220300_143, RW080711_142, RW060613_141, RW03080701_139
123160	123447		hypothetical protein	RW01021201_142, RW620316_142, RW220214_142, RW030617_142, RW010115_143, RW251112_142, RW220300_144, RW080711_143, RW060613_142, RW03080701_140
123444	124103	T	sliding clamp DNA polymerase accessory protein gp45	RW01021201_143, RW620316_143, RW220214_143, RW030617_143, RW010115_144, RW251112_143, RW220300_145, RW080711_144, RW060613_143, RW03080701_141
124139	124438		S-adenosylmethionine decarboxylase	RW01021201_144, RW620316_144, RW220214_144, RW030617_144, RW010115_145, RW251112_144, RW220300_146, RW080711_145, RW060613_144, RW03080701_142
124442	124984		hypothetical protein	RW01021201_145, RW620316_145, RW220214_145, RW030617_145, RW010115_146, RW251112_145, RW220300_147, RW080711_146, RW060613_145, RW03080701_143
124977	125918	T	sliding clamp loader gp44	RW01021201_146, RW030617_146, RW620316_146, RW220214_146, RW010115_147, RW251112_146, RW080711_147, RW060613_146, RW03080701_144, RW220300_148
125915	126748		type II N-methyl DNA methyltransferase	RW01021201_147, RW620316_147, RW220214_147, RW030617_147, RW010115_148, RW251112_147, RW220300_149, RW080711_148, RW060613_147, RW03080701_145
126738	127142	T	clamp loader subunit gp62	RW01021201_148, RW620316_148, RW220214_148, RW030617_148, RW010115_149, RW251112_148, RW080711_149, RW060613_148, RW03080701_146, RW220300_150
127139	127567	T	endoribonuclease translational repressor of early genes RegA	RW01021201_149, RW030617_149, RW620316_149, RW220214_149, RW010115_150, RW251112_149, RW220300_151, RW080711_150, RW060613_149, RW03080701_147
127594	128067		hypothetical protein	RW01021201_150, RW030617_150, RW220300_152, RW620316_150, RW220214_150, RW010115_151, RW251112_150, RW080711_151, RW060613_150, RW03080701_148
128081	128236		hypothetical protein	RW01021201_151, RW620316_151, RW220214_151, RW030617_151, RW010115_152, RW251112_151, RW220300_153, RW080711_152, RW060613_151, RW03080701_149
128238	128516		hypothetical protein	RW01021201_152, RW030617_152, RW220300_154, RW03080701_150, RW620316_152, RW220214_152, RW010115_153, RW251112_152, RW080711_153, RW060613_152
128519	129139		hypothetical protein	RW01021201_153, RW030617_153, RW03080701_151, RW220300_155, RW620316_153, RW220214_153, RW010115_154, RW251112_153, RW080711_154, RW060613_153
129142	129255		hypothetical protein	RW01021201_154, RW620316_154, RW220214_154, RW030617_154, RW010115_155, RW251112_154, RW220300_156, RW080711_155, RW060613_154, RW03080701_152
129255	130043		hypothetical protein	RW01021201_155, RW030617_155, RW03080701_153, RW620316_155, RW220214_155, RW010115_156, RW251112_155, RW220300_157, RW080711_156, RW060613_155
130040	130414		hypothetical protein	RW01021201_156, RW620316_156, RW220214_156, RW030617_156, RW010115_157, RW251112_156, RW220300_158, RW080711_157, RW060613_156, RW03080701_154
130392	130556		hypothetical protein	RW01021201_157, RW620316_157, RW220214_157, RW030617_157, RW010115_158, RW251112_157, RW220300_159, RW080711_158, RW060613_157, RW03080701_155
130553	130831		hypothetical protein	RW01021201_158, RW620316_158, RW220214_158, RW030617_158, RW010115_159, RW251112_158, RW220300_160, RW080711_159, RW060613_158, RW03080701_156
130828	131061		hypothetical protein	RW01021201_159, RW620316_159, RW220214_159, RW030617_159, RW010115_160, RW251112_159, RW220300_161, RW080711_160, RW060613_159, RW03080701_157
131058	131471		hypothetical protein	RW01021201_160, RW620316_160, RW220214_160, RW030617_160, RW010115_161, RW251112_160, RW220300_162, RW080711_161, RW060613_160, RW03080701_158
131471	131695		hypothetical protein	RW01021201_161, RW620316_161, RW220214_161, RW030617_161, RW010115_162, RW251112_161, RW220300_163, RW080711_162, RW060613_161, RW03080701_159
131739	131903		hypothetical protein	RW01021201_162, RW620316_162, RW220214_162, RW030617_162, RW010115_163, RW251112_162, RW220300_164, RW080711_163, RW060613_162, RW03080701_160
131900	132118		hypothetical protein	RW01021201_163, RW620316_163, RW220214_163, RW030617_163, RW010115_164, RW251112_163, RW220300_165, RW080711_164, RW060613_163, RW03080701_161
132099	132938		hypothetical protein	RW01021201_164, RW620316_164, RW220214_164, RW030617_164, RW010115_165, RW251112_164, RW220300_166, RW080711_165, RW060613_164, RW03080701_162
132773	133159		hypothetical protein	RW01021201_165, RW620316_165, RW220214_165, RW030617_165, RW010115_166, RW251112_165, RW220300_167, RW080711_166, RW060613_165, RW03080701_163
133202	133654		hypothetical protein	RW01021201_166, RW030617_166, RW620316_166, RW220214_166, RW010115_167, RW251112_166, RW220300_168, RW080711_167, RW060613_166, RW03080701_164
133813	134262		heat shock protein	RW01021201_167, RW620316_167, RW220214_167, RW030617_167, RW010115_168, RW251112_167, RW220300_169, RW080711_168, RW060613_167, RW03080701_165
134303	134434		hypothetical protein	RW01021201_168, RW620316_168, RW220214_168, RW030617_168, RW010115_169, RW251112_168, RW220300_170, RW080711_169, RW060613_168, RW03080701_166
134424	134960		hypothetical protein	RW01021201_169, RW620316_169, RW220214_169, RW030617_169, RW010115_170, RW251112_169, RW220300_171, RW080711_170, RW060613_169, RW03080701_167
135005	135235		hypothetical protein	RW01021201_170, RW620316_170, RW220214_170, RW030617_170, RW010115_171, RW251112_170, RW220300_172, RW080711_171, RW060613_170, RW03080701_168
135201	135590		hypothetical protein	RW01021201_171, RW620316_171, RW220214_171, RW030617_171, RW010115_172, RW251112_171, RW220300_173, RW080711_172, RW060613_171, RW03080701_169
135550	135789		hypothetical protein	RW01021201_172, RW620316_172, RW220214_172, RW030617_172, RW010115_173, RW251112_172, RW220300_174, RW080711_173, RW060613_172, RW03080701_170
135786	138284	T	DNA polymerase gp43	RW01021201_173, RW620316_173, RW220214_173, RW030617_173, RW010115_174, RW251112_173, RW080711_174, RW060613_173, RW03080701_171, RW220300_175
138281	138436		hypothetical protein	RW01021201_174, RW620316_174, RW220214_174, RW030617_174, RW010115_175, RW251112_174, RW220300_176, RW080711_175, RW060613_174, RW03080701_172
138433	139443		recombination protein	RW01021201_175, RW620316_175, RW220214_175, RW030617_175, RW010115_176, RW251112_175, RW220300_177, RW080711_176, RW060613_175, RW03080701_173
139433	139999		hypothetical protein	RW01021201_176, RW620316_176, RW220214_176, RW030617_176, RW010115_177, RW251112_176, RW220300_178, RW080711_177, RW060613_176, RW03080701_174
139996	141381	T	DNA primase/helicase gp41	RW01021201_177, RW620316_177, RW220214_177, RW030617_177, RW010115_178, RW251112_177, RW220300_179, RW080711_178, RW060613_177, RW03080701_175
141374	141775		pyrophosphatase	RW01021201_178, RW620316_178, RW220214_178, RW030617_178, RW010115_179, RW251112_178, RW220300_180, RW080711_179, RW060613_178, RW03080701_176
141768	141974		hypothetical protein	RW01021201_179, RW620316_179, RW220214_179, RW030617_179, RW010115_180, RW251112_179, RW220300_181, RW080711_180, RW060613_179, RW03080701_177
141976	143931	C22	hypothetical protein	RW01021201_180, RW030617_180
141976	143946	C23	hypothetical protein	RW03080701_178
141976	143938	C24	hypothetical protein	RW060613_180, RW620316_180, RW220214_180, RW010115_181, RW251112_180, RW220300_182, RW080711_181
144012	144908		hypothetical protein	RW01021201_181, RW030617_181, RW03080701_179, RW620316_181, RW220214_181, RW010115_182, RW251112_181, RW220300_183, RW080711_182, RW060613_181
144910	146067		cytidylyltransferase	RW01021201_182, RW620316_182, RW220214_182, RW030617_182, RW010115_183, RW251112_182, RW220300_184, RW080711_183, RW060613_182, RW03080701_180
146072	148081		hypothetical protein	RW01021201_183, RW030617_183, RW010115_184, RW220300_185, RW080711_184, RW03080701_181, RW620316_183, RW220214_183, RW060613_183, RW251112_183
148083	149199		hypothetical protein	RW01021201_184, RW030617_184, RW010115_185, RW220300_186, RW080711_185, RW03080701_182, RW620316_184, RW220214_184, RW251112_184, RW060613_184
149237	149440		hypothetical protein	RW01021201_185, RW620316_185, RW220214_185, RW030617_185, RW010115_186, RW251112_185, RW220300_187, RW080711_186, RW060613_185, RW03080701_183
149507	150412		hypothetical protein	RW01021201_186, RW620316_186, RW220214_186, RW030617_186, RW010115_187, RW251112_186, RW220300_188, RW080711_187, RW060613_186, RW03080701_184
150419	150781		hypothetical protein	RW01021201_187, RW620316_187, RW220214_187, RW030617_187, RW010115_188, RW251112_187, RW220300_189, RW080711_188, RW060613_187, RW03080701_185
150778	151311		hypothetical protein	RW01021201_188, RW620316_188, RW220214_188, RW030617_188, RW010115_189, RW251112_188, RW220300_190, RW080711_189, RW060613_188, RW03080701_186
151311	151739		hypothetical protein	RW01021201_189, RW620316_189, RW220214_189, RW030617_189, RW010115_190, RW251112_189, RW220300_191, RW080711_190, RW060613_189, RW03080701_187
151732	152730	T	DNA primase gp61	RW01021201_190, RW620316_190, RW220214_190, RW030617_190, RW010115_191, RW251112_190, RW220300_192, RW080711_191, RW060613_190, RW03080701_188
152727	155033	T	ribonucleotide reductase subunit A NrdA	RW01021201_191, RW620316_191, RW220214_191, RW030617_191, RW010115_192, RW251112_191, RW220300_193, RW080711_192, RW060613_191, RW03080701_189
155014	156174	T	ribonucleotide reductase subunit B NrdB	RW01021201_192, RW620316_192, RW220214_192, RW030617_192, RW010115_193, RW251112_192, RW220300_194, RW080711_193, RW060613_192, RW03080701_190
156137	156478		hypothetical protein	RW01021201_193, RW620316_193, RW220214_193, RW030617_193, RW010115_194, RW251112_193, RW220300_195, RW080711_194, RW060613_193, RW03080701_191
156587	156781		hypothetical protein	RW01021201_194, RW620316_194, RW220214_194, RW030617_194, RW010115_195, RW251112_194, RW220300_196, RW080711_195, RW060613_194, RW03080701_192
156824	156988		hypothetical protein	RW01021201_195, RW620316_195, RW220214_195, RW030617_195, RW010115_196, RW251112_195, RW220300_197, RW080711_196, RW060613_195, RW03080701_193
157231	157881		transaldolase	RW01021201_196, RW620316_196, RW220214_196, RW030617_196, RW010115_197, RW251112_196, RW220300_198, RW080711_197, RW060613_196, RW03080701_194
157891	158055	C25	hypothetical protein	RW01021201_197, RW620316_197, RW030617_197, RW251112_197, RW220300_199, RW080711_198, RW060613_197, RW03080701_195
158052	158204		hypothetical protein	RW01021201_198, RW620316_198, RW220214_197, RW030617_198, RW010115_198, RW251112_198, RW220300_200, RW080711_199, RW060613_198, RW03080701_196
158176	158625		hypothetical protein	RW01021201_199, RW220300_201, RW620316_199, RW220214_198, RW030617_199, RW010115_199, RW251112_199, RW080711_200, RW060613_199, RW03080701_197
158681	158836		hypothetical protein	RW01021201_200, RW620316_200, RW220214_199, RW030617_200, RW010115_200, RW251112_200, RW220300_202, RW080711_201, RW060613_200, RW03080701_198
158941	159168		hypothetical protein	RW01021201_202, RW620316_202, RW220214_201, RW030617_202, RW010115_202, RW251112_202, RW220300_204, RW080711_203, RW060613_202, RW03080701_200
159143	159379		hypothetical protein	RW01021201_203, RW220214_202, RW010115_203, RW251112_203, RW220300_205, RW080711_204, RW060613_203, RW03080701_201, RW620316_203, RW030617_203
159381	159671		hypothetical protein	RW01021201_204, RW620316_204, RW220214_203, RW030617_204, RW010115_204, RW251112_204, RW220300_206, RW080711_205, RW060613_204, RW03080701_202
160074	160277		high-light inducible protein	RW01021201_206, RW620316_206, RW220214_205, RW030617_206, RW010115_206, RW251112_206, RW220300_208, RW080711_207, RW060613_206, RW03080701_204
160249	160398		high-light inducible protein	RW01021201_207, RW620316_207, RW220214_206, RW030617_207, RW010115_207, RW251112_207, RW220300_209, RW080711_208, RW060613_207, RW03080701_205
160491	160784		ferredoxin	RW01021201_208, RW620316_208, RW220214_207, RW030617_208, RW010115_208, RW251112_208, RW220300_210, RW080711_209, RW060613_208, RW03080701_206
160784	161044		hypothetical protein	RW01021201_209, RW620316_209, RW220214_208, RW030617_209, RW010115_209, RW251112_209, RW220300_211, RW080711_210, RW060613_209, RW03080701_207
161034	161324		hypothetical protein	RW01021201_210, RW620316_210, RW220214_209, RW030617_210, RW010115_210, RW251112_210, RW220300_212, RW080711_211, RW060613_210, RW03080701_208
161317	161466		hypothetical protein	RW01021201_211, RW620316_211, RW220214_210, RW030617_211, RW010115_211, RW251112_211, RW220300_213, RW080711_212, RW060613_211, RW03080701_209
161887	162498		hypothetical protein	RW01021201_212, RW620316_212, RW220214_211, RW030617_212, RW010115_212, RW251112_212, RW220300_214, RW080711_213, RW060613_212, RW03080701_210
162495	162854		hypothetical protein	RW01021201_213, RW620316_213, RW220214_212, RW030617_213, RW010115_213, RW251112_213, RW220300_215, RW080711_214, RW060613_213, RW03080701_211
163047	164126		photosystem II protein D1	RW01021201_214, RW620316_214, RW220214_213, RW030617_214, RW010115_214, RW251112_214, RW220300_216, RW080711_215, RW060613_214, RW03080701_212
164297	166409		photosystem II protein D2	RW01021201_215, RW620316_215, RW220214_214, RW030617_215, RW010115_215, RW251112_215, RW220300_217, RW080711_216, RW060613_215, RW03080701_213
165386	166384	C26	hypothetical protein	RW01021201_216, RW030617_216, RW220300_218
166443	168227		hypothetical protein	RW01021201_217, RW030617_217, RW220300_219, RW010115_216, RW080711_217, RW03080701_214, RW620316_216, RW220214_215, RW251112_216, RW060613_216
168208	168435		hypothetical protein	RW01021201_218, RW620316_217, RW220214_216, RW030617_218, RW010115_217, RW251112_217, RW220300_220, RW080711_218, RW060613_217, RW03080701_215
168620	168991		hypothetical protein	RW01021201_219, RW620316_218, RW220214_217, RW030617_219, RW010115_218, RW251112_218, RW220300_221, RW080711_219, RW060613_218, RW03080701_216
169084	169320		glutaredoxin	RW01021201_220, RW620316_219, RW220214_218, RW030617_220, RW010115_219, RW251112_219, RW220300_222, RW080711_220, RW060613_219, RW03080701_217
169398	169631		hypothetical protein	RW01021201_221, RW620316_220, RW220214_219, RW030617_221, RW010115_220, RW251112_220, RW220300_223, RW080711_221, RW060613_220, RW03080701_218
169649	170116		hypothetical protein	RW01021201_222, RW030617_222, RW220300_224, RW03080701_219, RW620316_221, RW220214_220, RW010115_221, RW251112_221, RW080711_222, RW060613_221
170098	170355		hypothetical protein	RW01021201_223, RW220214_221, RW010115_222, RW251112_222, RW220300_225, RW080711_223, RW060613_222, RW03080701_220, RW620316_222, RW030617_223
170352	170609		hypothetical protein	RW01021201_224, RW620316_223, RW220214_222, RW030617_224, RW010115_223, RW251112_223, RW220300_226, RW080711_224, RW060613_223, RW03080701_221
170602	171312		thymidylate synthase	RW01021201_225, RW030617_225, RW620316_224, RW220214_223, RW010115_224, RW251112_224, RW220300_227, RW080711_225, RW060613_224, RW03080701_222
171312	171518		hypothetical protein	RW01021201_226, RW620316_225, RW220214_224, RW030617_226, RW010115_225, RW251112_225, RW220300_228, RW080711_226, RW060613_225, RW03080701_223
171493	171723		hypothetical protein	RW01021201_227, RW620316_226, RW220214_225, RW030617_227, RW010115_226, RW251112_226, RW220300_229, RW080711_227, RW060613_226, RW03080701_224
171725	172486		phosphate-starvation inducible protein	RW01021201_228, RW620316_227, RW220214_226, RW030617_228, RW010115_227, RW251112_227, RW220300_230, RW080711_228, RW060613_227, RW03080701_225
172486	173166		hypothetical protein	RW01021201_229, RW620316_228, RW220214_227, RW030617_229, RW010115_228, RW251112_228, RW220300_231, RW080711_229, RW060613_228, RW03080701_226
173159	173410	T	transcriptional regulator gp33	RW01021201_230, RW620316_229, RW220214_228, RW030617_230, RW010115_229, RW251112_229, RW220300_232, RW080711_230, RW060613_229, RW03080701_227
